# Supplementary material for: Sideritis scardica Extracts Demonstrate Neuroprotective Activity against Aβ25–35 Toxicity
Source: Plants (Basel). 2023 Apr 20;12(8):1716. doi: 10.3390/plants12081716 (PMC10142657; doi:10.3390/plants12081716)
Supplement: Supplementary file 1 [file plants-12-01716-s001.zip]

Archive with 1 entries (1 files):
- plants-2317235-supplementary.pdf
